# Supplementary material for: Host phylogeny, habitat, and diet are main drivers of the cephalopod and mollusk gut microbiome
Source: Anim Microbiome. 2022 May 8;4:30. doi: 10.1186/s42523-022-00184-x (PMC9082898; doi:10.1186/s42523-022-00184-x)
Supplement: Supplementary file 2 — Additional file 2. Supplementary Table S1. Basic information on the cephalopod hosts. [file 42523_2022_184_MOESM2_ESM.xlsx]

## Sheet: Sheet1
	Supplementary Table S1. Basic information on the cephalopod hosts in this study. Common names of cephalopods were identified based on visual characteristics and verified by CO1 sequences. Body weights and body lengths were measured shortly before euthanasia.
	Sample name	Common name	Scientific name	CO1 matched (%)	Sex	Weight (g)	Length (cm)	Sampling site
	Cutt1	Cuttlefish	Sepia esculenta	99	M	720	20	Nearshore of Naksan harbor, Ganghyeon-myeon, Yangyang-gun, Gangwon-do, Republic of Korea (38.12580451811627-38.12071276339125, 128.63559691642473-128.64380679031555)
	Cutt2			99	F	530	17.5
	Cutt3			99	M	580	18
	Cutt4			99	M	520	19
	Cutt5			99	M	700	21
	Bek1	Beka squid	Loliolus beka	100	F	41	25
	Bek2			99	M	46	17
	Bek3			99	M	46	26.5
	Bek4			100	M	71	25
	Bek5			99	M	51	27
	Ins1	Inshore squid	Uroteuthis edulis	99	M	600	21.5
	Ins2			99	M	580	20
	Ins3			99	M	580	20
	Ins4			99	M	560	20.5
	Ins5			–	M	600	21.5
	Jap1	Japanese flying squid	Todarodes pacificus	100	M	580	22
	Jap2			100	F	540	20
	Jap3			99	F	620	22.9
	Jap4			99	M	540	19
	Jap5			99	F	580	23
	Whip1	Whiparm octopus	Octopus variabilis	99	M	200	10
	Whip2			99	F	200	10
	Whip3			99	M	200	8
	Whip4			99	M	200	8
	Whip5			99	M	220	9
	Comm1	Common octopus	Octopus vulgaris	100	F	1100	13
	Comm2			100	M	1200	12
	Comm3			99	M	1260	12
	Comm4			99	M	1130	15
	Comm5			100	M	1260	14
