# Supplementary material for: Host phylogeny, habitat, and diet are main drivers of the cephalopod and mollusk gut microbiome
Source: Anim Microbiome. 2022 May 8;4:30. doi: 10.1186/s42523-022-00184-x (PMC9082898; doi:10.1186/s42523-022-00184-x)
Supplement: Supplementary file 3 — Additional file 3. Supplementary Table S2. Topological measures in oligotypes-based network analyses. [file 42523_2022_184_MOESM3_ESM.xlsx]

## Sheet: Mycoplasma (A)
	Supplementary Table S2. Topological measures in oligotypes-based network analyses (Fig. 4), oligotypes assigned into Mycoplasma (a) and Photobacterium (b).
	Parameter	Cutt		Bek		Ins		Jap		Comm		Whip
		Mean	SD	Mean	SD	Mean	SD	Mean	SD	Mean	SD	Mean	SD
	Neighborhood connectivity	8.839	0.85755	18.4617	2.07979	11.83	1.69763	8.59666	0.238884	9.83103	0.278226	10.4161	0.503992
	Degree (number of connections from oligotypes)	28.8	18.6912	5.6	1.35647	11.6	1.35647	44.75	2.04634	29.6	2.05913	24.8	2.03961
	Topological coefficient	0.274091	0.0285856	0.602126	0.071717	0.382426	0.0478064	0.261954	0.00823738	0.308756	0.00275643	0.324693	0.017379
	Betweenness centrality	0.0537199	0.0512164	0.00222539	0.0014929	0.0148724	0.00308856	0.0699124	0.00631483	0.0459462	0.0122322	0.0346307	0.00860199
	Closeness centrality	0.446797	0.0661482	0.375262	0.00320409	0.387869	0.00291605	0.497039	0.00852424	0.440369	0.00846986	0.426529	0.00620919

## Sheet: Photobacterium (B)
	Supplementary Table S2b. Topological measures in oligotypes-based network analyses (Fig. 4), oligotypes assigned into Mycoplasma (a) and Photobacterium (b).
	Parameter	Cutt		Bek		Ins		Jap		Comm		Whip
		Mean	SD	Mean	SD	Mean	SD	Mean	SD	Mean	SD	Mean	SD
	Neighborhood connectivity	14.5482	2.02636	12.1975	0.2262	12.2389	0.262919	20.9881	3.56799	17.2991	1.42191	15.5215	1.30646
	Degree (number of connections from oligotypes)	44.4	30.9231	100.4	7.33757	81	5.51362	4.5	2.06155	20.8	10.4766	44.4	13.8217
	Topological coefficient	0.488413	0.080667	0.39991	0.00807857	0.401389	0.00938996	0.727139	0.127067	0.585903	0.0458688	0.518624	0.0466593
	Betweenness centrality	0.0235717	0.0263755	0.0604606	0.0116468	0.082756	0.016995	0.000270334	0.000258417	0.00308924	0.00296573	0.0139417	0.00885017
	Closeness centrality	0.448938	0.0806843	0.621717	0.034174	0.54167	0.0189933	0.359521	0.00399402	0.388524	0.0202566	0.438642	0.032434
