# Supplementary material for: Host phylogeny, habitat, and diet are main drivers of the cephalopod and mollusk gut microbiome
Source: Anim Microbiome. 2022 May 8;4:30. doi: 10.1186/s42523-022-00184-x (PMC9082898; doi:10.1186/s42523-022-00184-x)
Supplement: Supplementary file 4 — Additional file 4. Supplementary Table S3. Basic information on the acheived from previous studies. [file 42523_2022_184_MOESM4_ESM.xlsx]

## Sheet: Download_sample_data
	Supplementary Table S2. Basic information on the acheived from previous studies.
	Paper	Accession number	Organism	Tissue	Sample ID	Platform	Sequencing region
	The specific and exclusive microbiome of the deep-sea bone-eating snail, Rubyspira osteovora (DOI: 10.1093/femsec/fiw250)	KY064173	Rubyspira osteovora	Intestine	Ruby769A-Int	Illumina miseq	v4
					Ruby769B-Int
					Ruby1162A-Int
					Ruby204D-Int
			Bathymargarites sp.		Bathym1-Int
			Phymorhynchus sp.		Phym751-Int
	Gut bacterial communities in the freshwater snail Planorbella trivolvis and their modification by a non-herbivorous die (DOI: 10.7717/peerj.10716)	PRJNA640745	Planorbella trivolvis (Pellet feed)	Intestine	N_5	Illumina miseq	v3v4
					N_4
					N_3
					N_2
					N_1
			Planorbella trivolvis (Alfafa feed)		H_5
					H_4
					H_3
					H_2
					H_1
	Dining local: the microbial diet of a snail that grazes microbial communities is geographically structured (DOI: 10.1111/1462-2920.12630)	SAMN03019997 - SAMN03020200	Achatinella mustelina	Intestine	MTSL18	Illumina miseq	v3
					MTSL16
					MTSL14
					MTSL15
					MTSL30
					MTSL4
					MTSL12
					MTSL28
					MTSL21
					MTSL6
					MTSL22
					MTSL13
					MTSL19
					MTSL23
					MTSL25
					MTSL17
					MTSL20
					MTSL1
					MTSL5
					MTSL10
					MTSL24
					MTSL7
					MTSL9
					MTSL27
					MTSL29
					MTSL26
					MTSL2
					MTSL31
					MTSL3
					MTSL11
	16S rDNA-based metagenomic analysis of bacterial diversity associated with two populations of the kleptoplastic sea slug Elysia chlorotica and its algal prey Vaucheria litorea (DOI : 10.1086/BBLv223n1p138)	MG-RAST 4488654.3	Elysia chlorotica	Whole body	NS-L	Pyrosequencing	v6-v9
		MG-RAST 4488655.3			MV-F2
		MG-RAST 4488658.3			MV-W
		MG-RAST 489049.3			NS-F2
		MG-RAST 4488659.3			MV-L
		MG-RAST 4488663.3			NS-W
	Analysis of stomach and gut microbiomes of the eastern oyster (Crassostrea virginica) from coastal Louisiana (DOI : 10.1371/journal.pone.0051475)	MG-RAST 4501864.3-4501873.3	Crassostrea virginica	Intestine	HB1G	Pyrosequencing	Full-length
					LC2G
					HB2G
					HB3G
					LC1G
	Host habitat is the major determinant of the gut microbiome of fish (DOI : 10.1186/s40168-021-01113-x)	PRJEB31232	Various	Intestine	East.D.1.9	Pyrosequencing	v1-v3
					West.1.6
					Deep.3.6
					Deep.0.2
					Deep.7.0
					Deep.6.9
					Deep.3.2
					Deep.3.7
					Deep.2.1
					West.5.6
					Deep.4.8
					Deep.5.3
					Deep.4.4
					Deep.4.1
					Deep.4.5
					West.3.8
					Deep.2.5
					Deep.2.7
					Deep.1.5
					West.3.1
					Deep.1.9
					Deep.0.9
					Deep.0.5
					Deep.0.4
					West.0.8
					Deep.1.0
					West.0.5
					West.5.5
					Deep.6.2
					Deep.6.7
					Deep.6.3
					West.5.0
					West.5.8
					West.6.1
					West.4.9
					West.6.0
					Deep.5.9
					Deep.1.2
					Deep.0.6
					West.0.6
					West.5.1
					Deep.0.3
					East.D.0.4
					West.0.4
					Deep.6.0
					Deep.3.3
					Deep.1.8
					West.2.2
					West.2.4
					East.D.2.0
					Deep.6.6
					West.6.9
					East.D.2.5
					East.D.2.2
					West.2.1
					West.1.7
					West.1.8
					West.2.3
					West.6.2
					West.6.7
					Deep.0.7
					Deep.4.6
					West.0.7
					Deep.0.8
					West.3.7
					East.D.0.6
					East.D.1.5
					East.D.0.8
					West.2.0
					West.3.4
					East.D.2.6
					East.D.2.4
					West.1.5
					West.3.2
					East.D.2.3
					Deep.4.7
					Deep.1.4
					Deep.0.1
					West.1.9
					West.3.0
					East.D.2.8
					West.1.4
					Deep.4.9
					West.4.2
					Deep.5.2
					Deep.4.3
					Deep.4.0
					West.5.2
					East.D.0.2
					West.1.0
					West.0.9
					East.D.1.7
					West.0.1
					East.D.0.1
					Deep.1.1
					East.D.0.7
					East.D.1.8
					Deep.1.3
					East.D.1.3
					West.0.2
					West.0.3
					East.D.1.4
					West.6.6
					West.2.6
					West.2.5
					Deep.3.1
					Deep.5.4
					East.D.3.0
					West.4.6
					West.4.1
					West.2.7
					West.4.4
					Deep.5.6
					Deep.5.1
					West.4.7
					West.4.0
					Deep.5.5
					West.3.9
					Deep.5.7
					East.D.2.9
					Deep.3.9
					West.7.6
					Deep.3.0
					East.D.1.2
					Deep.1.7
					West.6.8
					Deep.6.5
					Deep.6.4
					Deep.6.1
					West.3.3
					Deep.3.8
					West.7.1
					West.7.0
					West.5.9
					West.1.2
					West.6.4
					West.5.3
					West.6.3
					West.5.4
					West.4.8
					West.5.7
					West.6.5
					East.D.0.3
					Deep.2.8
					Deep.2.9
					West.2.8
					Deep.2.4
					East.D.3.1
					Deep.3.4
					Deep.3.5
					Deep.4.2
					East.D.0.9
					West.2.9
					Deep.2.2
					Deep.2.0
					West.3.5
					Deep.1.6
					Deep.2.3
					Deep.2.6
					East.D.2.1
					West.1.3
					East.D.2.7
					Deep.5.0
					Deep.5.8
					East.D.3.2
					East.D.1.1
					West.1.1
					West.7.4
					East.D.1.0
					East.D.0.5
					West.7.5
					West.7.3
					East.D.1.6
					Deep.7.1
					West.7.2
